# Supplementary material for: A Multicenter Randomized Phase II Study of Single Agent Efficacy and Optimal Combination Sequence of Everolimus and Pasireotide LAR in Advanced Thyroid Cancer
Source: Cancers (Basel). 2022 May 26;14(11):2639. doi: 10.3390/cancers14112639 (PMC9179856; doi:10.3390/cancers14112639)
Supplement: Supplementary file 1 [file cancers-14-02639-s001.zip]

Archive with 1 entries (1 files):
- cancers-1717549-supplementary.pdf
